# Supplementary material for: Fabrication and Conductive Mechanism Analysis of Stretchable Electrodes Based on PDMS-Ag Nanosheet Composite with Low Resistance, Stability, and Durability
Source: Nanomaterials (Basel). 2022 Jul 30;12(15):2628. doi: 10.3390/nano12152628 (PMC9370586; doi:10.3390/nano12152628)
Supplement: Supplementary file 1 [file nanomaterials-12-02628-s001.zip]

Archive with 1 entries (1 files):
- nanomaterials-1823303-supplementary.pdf
